# Supplementary material for: Unraveling the Variability of Essential Oil Composition in Different Accessions of Bunium persicum Collected from Different Temperate Micro-Climates
Source: Molecules. 2023 Mar 6;28(5):2404. doi: 10.3390/molecules28052404 (PMC10005284; doi:10.3390/molecules28052404)
Supplement: Supplementary file 1 [file molecules-28-02404-s001.zip]

Archive with 1 entries (1 files):
- molecules-2229696-supplementary.pdf
